# Supplementary material for: Hyssopus cuspidatus Boriss Volatile Extract (SXC): A Dual-Action Antioxidant and Antifungal Agent Targeting Candida albicans Pathogenicity and Vulvovaginal Candidiasis via Host Oxidative Stress Modulation and Fungal Metabolic Reprogramming
Source: Antioxidants (Basel). 2025 Aug 25;14(9):1046. doi: 10.3390/antiox14091046 (PMC12466673; doi:10.3390/antiox14091046)
Supplement: Supplementary file 1 [file antioxidants-14-01046-s001.zip]

Archive with 1 entries (1 files):
- antioxidants-3810721-supplementary.pdf
